# Supplementary material for: scGO: interpretable deep neural network for cell status annotation and disease diagnosis
Source: Brief Bioinform. 2025 Jan 16;26(1):bbaf018. doi: 10.1093/bib/bbaf018 (PMC11737892; doi:10.1093/bib/bbaf018)
Supplement: Supplementary_Table1_bbaf018 [file supplementary_table1_bbaf018.xlsx]

## Sheet: Sheet1
Supplementary Table 1 Datasets used in this study.
Dataset	Accession number	Tissue	Link
Zheng68K	SRP073767	PBMC	https://www.ebi.ac.uk/ena/browser/view/PRJNA318252
Baron	GSE84133	Pancreas	https://www.ncbi.nlm.nih.gov/geo/query/acc.cgi?acc=GSE84133
Segerstolpe	E-MTAB-5061	Pancreas	https://www.ebi.ac.uk/biostudies/arrayexpress/studies/E-MTAB-5061
Xin	GSE81608	Pancreas	https://www.ncbi.nlm.nih.gov/geo/query/acc.cgi?acc=GSE81608
panc8-CelSeq	GSE81076	Pancreas	https://www.ncbi.nlm.nih.gov/geo/query/acc.cgi?acc=GSE81076
panc8-CelSeq2	GSE85241	Pancreas	https://www.ncbi.nlm.nih.gov/geo/query/acc.cgi?acc=GSE85241
panc8-fluidigmc1	GSE86469	Pancreas	https://www.ncbi.nlm.nih.gov/geo/query/acc.cgi?acc=GSE86469
panc8-smartseq2	E-MTAB-5061	Pancreas	https://www.ebi.ac.uk/biostudies/arrayexpress/studies/E-MTAB-5061
panc8-indrop	GSE84133	Pancreas	https://www.ncbi.nlm.nih.gov/geo/query/acc.cgi?acc=GSE84133
MacParland	GSE115469	Liver	https://www.ncbi.nlm.nih.gov/geo/query/acc.cgi?acc=GSE115469
Heart disease	Single Cell Portal (SCP1303)	Heart	https://singlecell.broadinstitute.org/single_cell
COVID-19	GSE158055	PBMC and BALF	https://www.ncbi.nlm.nih.gov/geo/query/acc.cgi?acc=GSE158055
Arabidopsis root atlas	GSE152766	Arabidopsis	https://www.ncbi.nlm.nih.gov/geo/query/acc.cgi?acc=GSE152766
WI-38 lung fibroblast	GSE175533	Lung	https://www.ncbi.nlm.nih.gov/geo/query/acc.cgi?acc=GSE175533
